# Supplementary material for: Integrative Taxonomy Reveals a New Species of the Genus Lejeunea (Marchantiophya: Lejeuneaceae) from Peninsular Malaysia
Source: Plants (Basel). 2022 Jun 21;11(13):1642. doi: 10.3390/plants11131642 (PMC9269079; doi:10.3390/plants11131642)
Supplement: Supplementary file 1 [file plants-11-01642-s001.zip]

Archive with 1 entries (1 files):
- plants-1744000-supplementary.pdf
